# Supplementary material for: Macrophage EP4 Deficiency Drives Atherosclerosis Progression via CD36-Mediated Lipid Uptake and M1 Polarization
Source: Cells. 2025 Jul 4;14(13):1021. doi: 10.3390/cells14131021 (PMC12249252; doi:10.3390/cells14131021)
Supplement: Supplementary file 1 [file cells-14-01021-s001.zip]

Archive with 1 entries (1 files):
- cells-3672982-supplementary.pdf
